# Supplementary material for: Inhibition of cytoplasmic EZH2 induces antitumor activity through stabilization of the DLC1 tumor suppressor protein
Source: Nat Commun. 2021 Dec 3;12:6941. doi: 10.1038/s41467-021-26993-3 (PMC8642553; doi:10.1038/s41467-021-26993-3)
Supplement: Supplementary file 3 — Source Data [file 41467_2021_26993_MOESM3_ESM.zip]

Archive with 2 entries (2 files):
- Source Data.xlsx
- 297525_2_related_ms_5932096_r05m6z.pdf
